# Supplementary material for: The accessory type III secretion system effectors collectively shape intestinal inflammatory infection outcomes
Source: Gut Microbes. 2025 Jul 2;17(1):2526134. doi: 10.1080/19490976.2025.2526134 (PMC12233879; doi:10.1080/19490976.2025.2526134)
Supplement: Table S3.xlsx [file KGMI_A_2526134_SM8054.xlsx]

## Sheet: Strains
Sl No.	Strain	Strain name	Resistance	Description	Source/ Reference
1	CC118λpir			E. coli strain. Expresses the Pi protein for the replication of plasmid with the R6K origin.	https://doi.org/10.1128/jb.172.11.6557-6567.1990
2	Citrobacter rodentium ICC169		Nal	C. rodentium isolate. Nalidixic acid-resistant.	https://doi.org/10.1128/iai.61.6.2486-2492.1993
3	E. coli 1047 pRK2013		Kan	Helper strain for conjugation, Kanamycin-resistant.	https://doi.org/10.1073/pnas.76.4.1648
4	C. rodentium ICC169 pACBSR	Recepient	Sm	Expresses I-SceI and lambda-red induced by L-Ara.	https://doi.org/10.1016/j.tim.2021.10.007
5	CC118λpir pSEVA612S HR-espK	Donor	Gm	For the deletion of espK in C. rodentium
6	CC118λpir pSEVA612S HR-espT	Donor	Gm	For the deletion of espT in C. rodentium
7	CC118λpir pSEVA612S HR-espV	Donor	Gm	For the deletion of espV in C. rodentium
8	CC118λpir pSEVA612S HR-nleN	Donor	Gm	For the deletion of nleN in C. rodentium
9	CC118λpir pSEVA612S HR-nleK	Donor	Gm	For the deletion of nleK in C. rodentium
10	CC118λpir pSEVA612S HR-nleO	Donor	Gm	For the deletion of nleO in C. rodentium
11	CC118λpir pSEVA612S HR-espO	Donor	Gm	For the deletion of espO in C. rodentium
12	CC118λpir pSEVA612S HR-nleC	Donor	Gm	For the deletion of nleC in C. rodentium
13	CC118λpir pSEVA612S HR-nleE	Donor	Gm	For the deletion of nleE in C. rodentium
14	CC118λpir pSEVA612S HR-nleD1	Donor	Gm	For the deletion of nleD1 in C. rodentium
15	CC118λpir pSEVA612S HR-nleD2	Donor	Gm	For the deletion of nleD2 in C. rodentium
16	CC118λpir pSEVA612S HR-nleH, nleF	Donor	Gm	For the deletion of nleH-nleF in C. rodentium
17	CC118λpir pSEVA612S HR-nleG1	Donor	Gm	For the deletion of nleG1 in C. rodentium
18	CC118λpir pSEVA612S HR-nleG7	Donor	Gm	For the deletion of nleG7 in C. rodentium
19	CC118λpir pSEVA612S HR-nleG8	Donor	Gm	For the deletion of nleG8 in C. rodentium
20	CC118λpir pSEVA612S HR-nleN	Donor	Gm	For the deletion of nleN in C. rodentium
21	CC118λpir pSEVA612S HR-nleL	Donor	Gm	For the deletion of nleL in C. rodentium
22	CC118λpir pSEVA612S HR-espG	Donor	Gm	For the deletion of espG in C. rodentium
23	CC118λpir pSEVA612S HR-espH	Donor	Gm	For the deletion of espH in C. rodentium
24	CC118λpir pSEVA612S HR-map	Donor	Gm	For the deletion of map in C. rodentium
25	CC118λpir pSEVA612S HR-espF	Donor	Gm	For the deletion of espF in C. rodentium
26	CC118λpir pSEVA612S HR-espM3	Donor	Gm	For the deletion of espM3 in C. rodentium
27	CC118λpir pSEVA612S HR-espM2	Donor	Gm	For the deletion of espM2 in C. rodentium
28	CC118λpir pSEVA612S HR-espL	Donor	Gm	For the deletion of espL in C. rodentium
29	CC118λpir pSEVA612S HR-nleB	Donor	Gm	For the deletion of nleB in C. rodentium
30	CRΔnleG1ΔnleG7ΔnleG8	CR335		C. rodentium ΔnleG1, ΔnleG7, ΔnleG8	This study
31	CRP4	CR413		C. rodentium ΔespK, ΔespT, ΔespV, ΔnleC	This study
32	CRP6	CR612		C. rodentium ΔespK, ΔespT, ΔespV, ΔnleC, ΔnleD1, ΔnleD2	This study
33	CRP7	CR713		C. rodentium ΔespK, ΔespT, ΔespV, ΔnleC, ΔnleD1, ΔnleD2, ΔnleK	This study
34	CRP8	CR812		C. rodentium ΔespK, ΔespT, ΔespV, ΔnleC, ΔnleD1, ΔnleD2, ΔnleK, ΔnleO	This study
35	CRP10	CR912		C. rodentium ΔespK, ΔespT, ΔespV, ΔnleC, ΔnleD1, ΔnleD2, ΔnleK, ΔnleO, ΔnleF, ΔnleH	This study
36	CRP11	CR1017		C. rodentium ΔespK, ΔespT, ΔespV, ΔnleC, ΔnleD1, ΔnleD2, ΔnleK, ΔnleO, ΔnleF, ΔnleH, ΔespN	This study
37	CRP12	CR1111		C. rodentium ΔespK, ΔespT, ΔespV, ΔnleC, ΔnleD1, ΔnleD2, ΔnleK, ΔnleO, ΔnleF, ΔnleH, ΔespN, ΔnleN	This study
38	CRP13	CR1212		C. rodentium ΔespK, ΔespT, ΔespV, ΔnleC, ΔnleD1, ΔnleD2, ΔnleK, ΔnleO, ΔnleF, ΔnleH, ΔespN, ΔnleN, ΔespS	This study
39	CRP13ΔnleG8	CR1316		C. rodentium ΔespK, ΔespT, ΔespV, ΔnleC, ΔnleD1, ΔnleD2, ΔnleK, ΔnleO, ΔnleF, ΔnleH, ΔespN, ΔnleN, ΔespS, ΔnleG8	This study
40	CRP14	CR1315		C. rodentium ΔespK, ΔespT, ΔespV, ΔnleC, ΔnleD1, ΔnleD2, ΔnleK, ΔnleO, ΔnleF, ΔnleH, ΔespN, ΔnleN, ΔespS, ΔnleG7	This study
41	CRP15	CR1422		C. rodentium ΔespK, ΔespT, ΔespV, ΔnleC, ΔnleD1, ΔnleD2, ΔnleK, ΔnleO, ΔnleF, ΔnleH, ΔespN, ΔnleN, ΔespS, ΔnleG7, ΔespM3	This study
42	CRP15ΔespM2	CR1532		C. rodentium ΔespK, ΔespT, ΔespV, ΔnleC, ΔnleD1, ΔnleD2, ΔnleK, ΔnleO, ΔnleF, ΔnleH, ΔespN, ΔnleN, ΔespS, ΔnleG7, ΔespM3, ΔespM2	This study
43	CRP16	CR1533		C. rodentium ΔespK, ΔespT, ΔespV, ΔnleC, ΔnleD1, ΔnleD2, ΔnleK, ΔnleO, ΔnleF, ΔnleH, ΔespN, ΔnleN, ΔespS, ΔnleG7, ΔespM3, Δmap	This study
44	CRP16ΔespF	CR1626		C. rodentium ΔespK, ΔespT, ΔespV, ΔnleC, ΔnleD1, ΔnleD2, ΔnleK, ΔnleO, ΔnleF, ΔnleH, ΔespN, ΔnleN, ΔespS, ΔnleG7, ΔespM3, Δmap, ΔespF	This study
45	CRP16ΔnleG8	CR1631		C. rodentium ΔespK, ΔespT, ΔespV, ΔnleC, ΔnleD1, ΔnleD2, ΔnleK, ΔnleO, ΔnleF, ΔnleH, ΔespN, ΔnleN, ΔespS, ΔnleG7, ΔespM3, Δmap, ΔnleG8	This study
46	CRP16ΔnleB	CR1632		C. rodentium ΔespK, ΔespT, ΔespV, ΔnleC, ΔnleD1, ΔnleD2, ΔnleK, ΔnleO, ΔnleF, ΔnleH, ΔespN, ΔnleN, ΔespS, ΔnleG7, ΔespM3, Δmap, ΔnleB	This study
47	CRP17	CR1633		C. rodentium ΔespK, ΔespT, ΔespV, ΔnleC, ΔnleD1, ΔnleD2, ΔnleK, ΔnleO, ΔnleF, ΔnleH, ΔespN, ΔnleN, ΔespS, ΔnleG7, ΔespM3, Δmap, ΔespO	This study
48	CRP17ΔespH	CR1718		C. rodentium ΔespK, ΔespT, ΔespV, ΔnleC, ΔnleD1, ΔnleD2, ΔnleK, ΔnleO, ΔnleF, ΔnleH, ΔespN, ΔnleN, ΔespS, ΔnleG7, ΔespM3, Δmap, ΔespO, ΔespH	This study
49	CRP17ΔespL	CR1721		C. rodentium ΔespK, ΔespT, ΔespV, ΔnleC, ΔnleD1, ΔnleD2, ΔnleK, ΔnleO, ΔnleF, ΔnleH, ΔespN, ΔnleN, ΔespS, ΔnleG7, ΔespM3, Δmap, ΔespO, ΔespL	This study
50	CRP18	CR1725		C. rodentium ΔespK, ΔespT, ΔespV, ΔnleC, ΔnleD1, ΔnleD2, ΔnleK, ΔnleO, ΔnleF, ΔnleH, ΔespN, ΔnleN, ΔespS, ΔnleG7, ΔespM3, Δmap, ΔespO, ΔnleG1	This study
51	CRP18ΔnleE	CR1822		C. rodentium ΔespK, ΔespT, ΔespV, ΔnleC, ΔnleD1, ΔnleD2, ΔnleK, ΔnleO, ΔnleF, ΔnleH, ΔespN, ΔnleN, ΔespS, ΔnleG7, ΔespM3, Δmap, ΔespO, ΔnleG1, ΔnleE	This study
52	CRP19	CR1825		C. rodentium ΔespK, ΔespT, ΔespV, ΔnleC, ΔnleD1, ΔnleD2, ΔnleK, ΔnleO, ΔnleF, ΔnleH, ΔespN, ΔnleN, ΔespS, ΔnleG7, ΔespM3, Δmap, ΔespO, ΔnleG1, ΔnleL	This study
53	CRP20	CR1908		C. rodentium ΔespK, ΔespT, ΔespV, ΔnleC, ΔnleD1, ΔnleD2, ΔnleK, ΔnleO, ΔnleF, ΔnleH, ΔespN, ΔnleN, ΔespS, ΔnleG7, ΔespM3, Δmap, ΔespO, ΔnleG1, ΔnleL, ΔespJ	This study
54	CRP20ΔespG	CR2005		C. rodentium ΔespK, ΔespT, ΔespV, ΔnleC, ΔnleD1, ΔnleD2, ΔnleK, ΔnleO, ΔnleF, ΔnleH, ΔespN, ΔnleN, ΔespS, ΔnleG7, ΔespM3, Δmap, ΔespO, ΔnleG1, ΔnleL, ΔespJ, ΔespG	This study
55	CRi9	CR910		C. rodentium ΔnleE, ΔnleC, ΔnleD1, ΔnleD2, ΔnleH, nleF, ΔespL, ΔespJ, ΔespT, ΔnleB	https://doi.org/10.1016/j.tim.2021.10.007
56	CRi13	CR1311		C. rodentium ΔnleE, ΔnleC, ΔnleD1, ΔnleD2, ΔnleH, nleF, ΔespL, ΔespJ, ΔespT, ΔnleB, ΔnleN, ΔespK, ΔnleO, ΔnleK	This study
57	CRi13ΔespN	CR1417		C. rodentium ΔnleE, ΔnleC, ΔnleD1, ΔnleD2, ΔnleH, nleF, ΔespL, ΔespJ, ΔespT, ΔnleB, ΔnleN, ΔespK, ΔnleO, ΔnleK, ΔespN	This study
58	CRi14	CR1421		C. rodentium ΔnleE, ΔnleC, ΔnleD1, ΔnleD2, ΔnleH, nleF, ΔespL, ΔespJ, ΔespT, ΔnleB, ΔnleN, ΔespK, ΔnleO, ΔnleK, ΔespV	This study
59	CRi14ΔespS	CR1531		C. rodentium ΔnleE, ΔnleC, ΔnleD1, ΔnleD2, ΔnleH, nleF, ΔespL, ΔespJ, ΔespT, ΔnleB, ΔnleN, ΔespK, ΔnleO, ΔnleK, ΔespV, ΔespS	This study
60	CRi14ΔespM3	CR1534		C. rodentium ΔnleE, ΔnleC, ΔnleD1, ΔnleD2, ΔnleH, nleF, ΔespL, ΔespJ, ΔespT, ΔnleB, ΔnleN, ΔespK, ΔnleO, ΔnleK, ΔespV, ΔespM3	This study
61	CRi15	CR1536		C. rodentium ΔnleE, ΔnleC, ΔnleD1, ΔnleD2, ΔnleH, nleF, ΔespL, ΔespJ, ΔespT, ΔnleB, ΔnleN, ΔespK, ΔnleO, ΔnleK, ΔespV, Δmap	This study
62	CRi15ΔespG	CR1634		C. rodentium ΔnleE, ΔnleC, ΔnleD1, ΔnleD2, ΔnleH, nleF, ΔespL, ΔespJ, ΔespT, ΔnleB, ΔnleN, ΔespK, ΔnleO, ΔnleK, ΔespV, Δmap, ΔespG	This study
63	CRi15ΔespH	CR1635		C. rodentium ΔnleE, ΔnleC, ΔnleD1, ΔnleD2, ΔnleH, nleF, ΔespL, ΔespJ, ΔespT, ΔnleB, ΔnleN, ΔespK, ΔnleO, ΔnleK, ΔespV, Δmap, ΔespH	This study
64	CRi15ΔnleG8	CR1641		C. rodentium ΔnleE, ΔnleC, ΔnleD1, ΔnleD2, ΔnleH, nleF, ΔespL, ΔespJ, ΔespT, ΔnleB, ΔnleN, ΔespK, ΔnleO, ΔnleK, ΔespV, Δmap, ΔnleG8	This study
65	CRi16	CR1636		C. rodentium ΔnleE, ΔnleC, ΔnleD1, ΔnleD2, ΔnleH, nleF, ΔespL, ΔespJ, ΔespT, ΔnleB, ΔnleN, ΔespK, ΔnleO, ΔnleK, ΔespV, Δmap, ΔnleG1	This study
66	CRi17	CR1719		C. rodentium ΔnleE, ΔnleC, ΔnleD1, ΔnleD2, ΔnleH, nleF, ΔespL, ΔespJ, ΔespT, ΔnleB, ΔnleN, ΔespK, ΔnleO, ΔnleK, ΔespV, Δmap, ΔnleG1, ΔnleG7	This study
67	CRi17ΔnleG8	CR1814		C. rodentium ΔnleE, ΔnleC, ΔnleD1, ΔnleD2, ΔnleH, nleF, ΔespL, ΔespJ, ΔespT, ΔnleB, ΔnleN, ΔespK, ΔnleO, ΔnleK, ΔespV, Δmap, ΔnleG1, ΔnleG7, ΔnleG8	This study
68	CRi17ΔespF	CR1816		C. rodentium ΔnleE, ΔnleC, ΔnleD1, ΔnleD2, ΔnleH, nleF, ΔespL, ΔespJ, ΔespT, ΔnleB, ΔnleN, ΔespK, ΔnleO, ΔnleK, ΔespV, Δmap, ΔnleG1, ΔnleG7, ΔespF	This study
69	CRi17ΔespM2	CR1817		C. rodentium ΔnleE, ΔnleC, ΔnleD1, ΔnleD2, ΔnleH, nleF, ΔespL, ΔespJ, ΔespT, ΔnleB, ΔnleN, ΔespK, ΔnleO, ΔnleK, ΔespV, Δmap, ΔnleG1, ΔnleG7, ΔespM2	This study
70	CRi17ΔnleL	CR1815		C. rodentium ΔnleE, ΔnleC, ΔnleD1, ΔnleD2, ΔnleH, nleF, ΔespL, ΔespJ, ΔespT, ΔnleB, ΔnleN, ΔespK, ΔnleO, ΔnleK, ΔespV, Δmap, ΔnleG1, ΔnleG7, ΔnleL	This study
71	CRM12	CR1114		C. rodentium Δmap, ΔnleD1, ΔnleD2, Δ(nleH-nleF), ΔespJ, ΔnleG1, ΔespV, ΔespK, ΔnleN, ΔnleK, ΔnleG7	This study

## Sheet: Plasmids
Plasmid	Description	Source/ Reference
pACBSR	Expresses I-SceI and lambda-red induced by L-Ara.	https://doi.org/10.1016/j.tim.2021.10.007
pSEVA612S	GmR; integrative plasmid (ori R6K) that harbours the oriT for conjugation.
pSEVA612S-HRespF	pSEVA612S derivative, for the deletion of T3SS effector espF.
pSEVA612S-HRespG	pSEVA612S derivative, for the deletion of T3SS effector espG.
pSEVA612S-HRespH	pSEVA612S derivative, for the deletion of T3SS effector espH.
pSEVA612S-HRespJ	pSEVA612S derivative, for the deletion of T3SS effector espJ.
pSEVA612S-HRespK	pSEVA612S derivative, for the deletion of T3SS effector espK.
pSEVA612S-HRespL	pSEVA612S derivative, for the deletion of T3SS effector espL.
pSEVA612S-HRespM2	pSEVA612S derivative, for the deletion of T3SS effector espM2.
pSEVA612S-HRespM3	pSEVA612S derivative, for the deletion of T3SS effector espM3.
pSEVA612S-HRespN	pSEVA612S derivative, for the deletion of T3SS effector espN.
pSEVA612S-HRespO	pSEVA612S derivative, for the deletion of T3SS effector espO.
pSEVA612S-HRespO-nleO	pSEVA612S derivative, for the deletion of T3SS effector espO-nleO.
pSEVA612S-HRespS	pSEVA612S derivative, for the deletion of T3SS effector espS.
pSEVA612S-HRespT	pSEVA612S derivative, for the deletion of T3SS effector espT.
pSEVA612S-HRespV	pSEVA612S derivative, for the deletion of T3SS effector espV.
pSEVA612S-HRmap	pSEVA612S derivative, for the deletion of T3SS effector map.
pSEVA612S-HRnleB	pSEVA612S derivative, for the deletion of T3SS effector nleB.
pSEVA612S-HRnleC	pSEVA612S derivative, for the deletion of T3SS effector nleC.
pSEVA612S-HRnleD1	pSEVA612S derivative, for the deletion of T3SS effector nleD1.
pSEVA612S-HRnleD2	pSEVA612S derivative, for the deletion of T3SS effector nleD2.
pSEVA612S-HRnleE	pSEVA612S derivative, for the deletion of T3SS effector nleE.
pSEVA612S-HRnleF	pSEVA612S derivative, for the deletion of T3SS effector nleF.
pSEVA612S-HRnleH-nleF	pSEVA612S derivative, for the deletion of T3SS effectors nleF and nleH.
pSEVA612S-HRnleG1	pSEVA612S derivative, for the deletion of T3SS effector nleG1.
pSEVA612S-HRnleG7	pSEVA612S derivative, for the deletion of T3SS effector nleG7.
pSEVA612S-HRnleG8	pSEVA612S derivative, for the deletion of T3SS effector nleG8.
pSEVA612S-HRnleK	pSEVA612S derivative, for the deletion of T3SS effector nleK.
pSEVA612S-HRnleL	pSEVA612S derivative, for the deletion of T3SS effector nleL.
pSEVA612S-HRnleN	pSEVA612S derivative, for the deletion of T3SS effector nleN.
pSEVA612S-HRnleO	pSEVA612S derivative, for the deletion of T3SS effector nleO.

## Sheet: Oligonucleotides
Oligonucleotide name	Sequence 5'-3'	To check deletion of	Source/ Reference
espF gen check DO	agtacatcagtaaaagcttgctcagcctag	espF	https://doi.org/10.1016/j.tim.2021.10.007
espF gen check UP	gcacatttagaattcattattttatatggg	espF
espG gen check DO	ttctgggtcgcatacaggaaattatcctcc	espG
espG gen check UP	cacagtaaacagcaaaagcaaaatctgcag	espG
espH gen check DO	tttttttattgttacctatcaaatactgag	espH
espH gen check UP	gagaaaatgttggcttgttattaataaccc	espH
espJ gen check UP	ttgtaaacggagcaatatgcatttttaccg	espJ
espK gen check UP	actcttggggatgttgcacgtgcagtacgg	espK
espL gen check DO	tcttttcgtcccccctggaacccctttttg	espL
espM2 gen check UP	cggaatgggctccacactaaatccgtcc	espM2
espM3 gen check DO	tctccatgacccgctcacaactggcaatgc	espM3
espM3 gen check UP	ccatccataaatgagatataataaatcctc	espM3
espN2-2 gen check UP	aagtattctccggtgacagcctgtaccgcc	espN
espO gen check DO	ggatattgtcggcagagtacttactgaagg	espO
espO gen check UP	gcaagcacgatacaggcataaatgaaagtg	espO, nleO
espS gen check DO	ttattcatttaaaaataatagctgaaatgg	espS
espT gen check DO	caccaacctttatatgtgcacatcctgtcg	espT
espT gen check UP	gccttaatcgttgcccaatggaagttgttg	espT
espV gen check DO	gtagtaaatcgtcattgacatttggcgggc	espV
espV gen check UP	cgtagactgcattcaggatcttaaccagcg	espV
espZ gen check DO	gttgaaaggaggcttgcgaacttggagagg	espZ
espZ gen check UP	taaagcaaatgtaaaaaaaagattaccacc	espZ
CRPr13 gen check DO	tggcatgctttttactgtctagtaaacagc	Island CRPr13, espK
CRPr13 gen check UP	taatcacgcaggtggtgatactggatgcgg	Island CRPr13, nleL
CRPr17 gen check UP	cattcttctctgcctcaatctgaactagcc	Island CRPr17, nleC
GI1 gen check UP	atcccgttaataagcagagaggtaaaagag	Island GI1, espS
GI1 gen check DO	atccacacaaccaatccaaataacgcagac	Island GI1, nleA
GI11 gen check DO	tgccagaacaggcctgcaagaataggaagg	Island GI11, espM2
GI12 gen check DO	aaatagagcgtttttgagcgattaggtacc	Island GI12, espN
GI14 gen check DO	tctgccacaaataagaagtaagctcacaag	Island GI14, espJ
GI14 gen check UP	ttctatttgattgtgtaaggccatgtaggc	Island GI14, nleN
GI4 gen check UP	gttcgccagagagttgtgcacaaaacagtc	Island GI4, espL
GI4 gen check DO	gactggtatataactcacacagagtggtcc	Island GI4, nleB, nleE
map gen check DO	tccgttggctcttcaagtgttatcccaaac	map
map gen check UP	tatccttttatttaatcggaaattttacac	map
5 NotI HR espS DO	tacaacctccttatttagaattaattacag	nleA
nleB1 gen check UP	cactggggaccatcccgaaacgactggaac	nleB
nleC,B2 gen check DO	tgcaaatctggcgaactgacggaacatggg	nleC
nleD1 gen check DO	tacttcttcggttcgtaagcgagaactgcc	nleD1
nleD1 gen check UP	aggggtatcgccgtgtggaatggaaatgcg	nleD1
nleD2 gen check DO	tactgtacggcaatgacccgacagccgctg	nleD2
nleD2 gen check UP	agccaaaccctgctttgcaagatattgttc	nleD2
nleE gen check UP	atgctcctgatggtatcgctgtgtatgtgg	nleE
nleF gen check DO	atattttatcagaatactttacagactagc	nleF, nleH
nleH gen check UP	aaagttaagatagtcttattttgaaggttg	nleF, nleH
nleG1 gen check UP (AS106)	ccttacttcgttgagtgtccaacttttggg	nleG1
nleG1 gen check DO (AS107)	ccggaggtgtattccggcttttgtgaac	nleG1
nleG7 gen check DO	tgacgttttagtatggcatggcttgcatgc	nleG7
nleG7 gen check UP	gccagttttcagaagtgaccgtcaaggcgg	nleG7
nleG8 gen check DO	cgggaaaccgtactcagaatctgtttattc	nleG8
nleG8 gen check UP	atttcccgactgataaagcgttcaccgtgg	nleG8
nleK gen check DO	ggatggcaaatgttacctggttcactattc	nleK
nleK gen check UP	gggaagaacccagttggccataacgttcag	nleK
nleL gen check DO	actgacaacaaagatactcttcagacaaag	nleL
nleN gen check DO	ccctgatcacatcgtaatgtttaaatgctg	nleN
nleO gen check DO	tgtatgtaagcacttattgcggaaccgtgc	nleO
