# Supplementary material for: The accessory type III secretion system effectors collectively shape intestinal inflammatory infection outcomes
Source: Gut Microbes. 2025 Jul 2;17(1):2526134. doi: 10.1080/19490976.2025.2526134 (PMC12233879; doi:10.1080/19490976.2025.2526134)
Supplement: Table S4.xlsx [file KGMI_A_2526134_SM8053.xlsx]

## Sheet: Antibodies
Reagent or resource	Source	Catalogue No.
LIVE/DEAD™ Fixable Blue Dead Cell Stain Kit, for UV excitation (400 assays)	Thermo Fisher Scientific	L34962
Brilliant Violet 421™ anti-mouse Ly-6C Antibody [Clone: HK1.4] 125 μL	BioLegend	128031
Brilliant Violet 510™ anti-mouse CD45 Antibody [Clone: 30F11] 125 μL	BioLegend	103137
Brilliant Violet 605™ anti-mouse CD64 (FcγRI) Antibody [Clone: X54-5/7.1] 50 μg	BioLegend	139323
Brilliant Violet 711™ anti-mouse/human CD45R/B220 Antibody [Clone: RA3-6B2] 50 μg	BioLegend	103255
FITC anti-mouse I-A/I-E (MHC class II) Antibody [Clone: M5/114.15.2] 500 μg	BioLegend	107606
PE anti-mouse CD4 Antibody [Clone: GK1.5] 200 μg	BioLegend	100408
BD Horizon™ PE-CF594 Rat Anti-Mouse Ly-6G Antibody [Clone: 1A8] 50 μg	BD Biosciences	562700
F4/80 Monoclonal Antibody (Clone: BM8), PE-Cyanine5, eBioscience™ 100 μg	Invitrogen, Thermo Fisher Scientific	15-4801-82
PE/Cyanine7 anti-mouse CD11c Antibody [Clone: N418] 100 μg	BioLegend	117318
APC anti-mouse CD8a Antibody [Clone: 53-6.7] 100 μg	BioLegend	100712
CD11b Monoclonal Antibody (Clone: M1/70), Alexa Fluor™ 700, eBioscience™ 100 μg	Invitrogen, Thermo Fisher Scientific	56-0112-82
APC/Cyanine7 anti-mouse CD3ε Antibody [Clone: 145-2C] 100 μg	BioLegend	100330
Anti-PCNA antibody [PC10]	Abcam	Ab29
Rabbit polyclonal anti-C. rodentium O152	Claire Jenkins, Public Health England (Schiering et al., 2017)	N/A
Goat anti-Rat IgG (H+L) Cross-Adsorbed Secondary Antibody, Alexa Fluor™ 647	Invitrogen, Thermo Fisher Scientific	A-21247
Anti-E Cadherin antibody [M168] - C-terminal	Abcam	Ab76055
DAPI (4',6-diamidino-2-phenylindole, dilactate)	Invitrogen, Thermo Fisher Scientific	D3571
Alexa Fluor® 488 AffiniPure™ Donkey Anti-Rabbit IgG (H+L)	Jackson ImmunoResearch	711-545-152
Goat anti-Mouse IgG (H+L) Superclonal™ Secondary Antibody, Alexa Fluor™ Plus 647	Invitrogen, Thermo Fisher Scientific	A55060
PE Donkey anti-rabbit IgG (minimal x-reactivity) Antibody	BioLegend	406421
CD326 (EpCAM) Monoclonal Antibody (G8.8), APC, eBioscience™	Invitrogen, Thermo Fisher Scientific	17-5791-82

## Sheet: Chemicals
Reagent or resource	Source	Catalogue No.
Chemicals, Peptides and Recombinant proteins
Bovine Serum Albumin (BSA)	Sigma-Aldrich	A3059
DNAse I	Thermo Fisher Scientific	18047019
DNase I grade II, from bovine pancreas	Sigma-Aldrich	10104159001
Donkey Serum	Sigma-Aldrich	D9663-10 mL
Dulbecco's Phosphate Buffered Saline (No Ca, Mg)	Sigma-Aldrich	D8537
Fetal Bovine Serum	Sigma-Aldrich	F9665
GlutaMAXTM supplement	Thermo Fisher Scientific (Gibco)	35050061
Penicillin -streptomycin solution*stabilized	Scientific Laboratory Supplies	P4333-100ML
HBSS (10X), no Ca, no Mg, no phenol Red	Thermo Fisher Scientific	14185052
HEPES solution	Sigma-Aldrich	H0887
Histoclear II	SLS (national diagnostics)	NAT1334
Pierce 16% Formaldehyde (PFA)	Thermo Fisher Scientific	28908
ProLong Gold Antifade Mountant	Thermo Fisher Scientific	P36934
RPMI 1640	Sigma-Aldrich	R0883
RPMI 1640 1X, no glutamine	Corning	15-040-CV
Sodium pyruvate	Sigma-Aldrich	S8636
Peniciliin-Streptomycin-100 mL	Sigma-Aldrich	P4333
UltrapureTM 0.5M EDTA, pH 8.0	Thermo Fisher Scientific	15575020
Nalidixic acid sodium salt	Sigma-Aldrich	N4382-5G
Streptomycin sulfate salt	Sigma-Aldrich	S6501-50G
Kanamycin B sulfate salt	Sigma-Aldrich	B5264-100MG
Gentamicin	Sigma-Aldrich	G1272-100ml
PBS (10X)	VWR Chemicals	437117K
LB (Miller)	Sigma-Aldrich	84649.1
LB agar (Miller)	Sigma-Aldrich	1.10283.0500
Tween™ 20, Fisher BioReagents™	Thermo Fisher Scientific	10485733
Sodium citrate, dihydrate	Sigma-Aldrich	6132.04.3
Saponin from Quillaja sp.	Sigma-Aldrich	S4521-25G
Triton™ X-100	Sigma-Aldrich	X100-5ML
BD Pharmingen™ Purified Rat Anti-Mouse CD16/CD32 (Mouse BD Fc Block™) [Clone: 2.4G2]	BD Biosciences	553142
eBioscience™ Foxp3 / Transcription Factor Staining Buffer Set	Thermo Fisher Scientific	00-5523-00
UltraComp eBeads™ Compensation Beads	Invitrogen	01-2222-42
Liberase™ TM Research Grade	Sigma-Aldrich	5401119001
Brilliant Stain Buffer	Thermo Fisher Scientific	00-4409-42
FcR Blocking Reagent, mouse	Miltenyi Biotec	130-092-575
Anti-Rabbit IgG MicroBeads	Miltenyi Biotec	130-048-602
LS Columns	Miltenyi Biotec	130-042-401

## Sheet: Experimental models
Reagent or resource	Source	Identifier
Experimental models: organisms
Mouse: C57BL/6	Charles River laboratories	N/A
Mouse: C3H/HeN	Charles River laboratories	N/A
Mouse: C57BL/6 Il22-/-	Bred in house	N/A

## Sheet: Critical Commercial Assays
Reagent or resource	Source	Identifier
Critical Commercial Assays
LEGENDplaxTM bead-based custom-made immunoassay	Biolegend	N/A
Mouse Lipocalin-2/NGAL DuoSet ELISA	R&D systems (Bio-techne)	DY1857
Mouse S100A8 DuoSet ELISA	R&D systems (Bio-techne)	DY3059

## Sheet: Software
Reagent or resource	Source	Identifier
Softwares
FlowJo v10.8.1 software	TreeStar	What's new in the latest version of FlowJo | FlowJo, LLC
GraphPad Prism 10.4.0 software	GraphPad	Home - GraphPad
Zen 3.2 Blue edition	Zeiss	ZEISS ZEN lite
LEGENDplex data analysis software	Biolegend
Perseus software	Perseus software version 2.0.11
Phantasus tool	Phantasus tool version v1.25.4
VolcaNoseR	VolcaNoseR	VolcaNoseR - Exploring volcano plots
