# Supplementary material for: The accessory type III secretion system effectors collectively shape intestinal inflammatory infection outcomes
Source: Gut Microbes. 2025 Jul 2;17(1):2526134. doi: 10.1080/19490976.2025.2526134 (PMC12233879; doi:10.1080/19490976.2025.2526134)
Supplement: Source data_.xlsx [file KGMI_A_2526134_SM8050.xlsx]

## Sheet: Fig. 1C_top graph
SL NO.	CRWT	CRi9	CRi13	CRi13ΔespN	CRi14	CRi14ΔespS	CRi14ΔespM3	CRi15	CRi15ΔespG	CRi15ΔespH	CRi15ΔnleG8	CRi16	CRi17	CRi17ΔnleL	CRi17ΔespM2	CRi17ΔespF
1	892000000	23600000	1070000000	54000	12000000	15200000	380000	38000000	5320000	2850000	2800	5600000	38800000	4280000	14800000	46800000
2	280000000	57200000	77200000	24000	37200000	17300000	2680000	5480000	640000	788000	3120000	46800000	3600000	131000000	13300000	6280000
3	508000000	360000000	42800000	1040000	412000000	2790000	600000	17500000	76000	4120000	73200	20000000	28000000	17600000	3200000	1680000
4	1130000000	2360000	59200000	11600000	32000000	1720000	17900000	89200000	24100000	668000	28000	31100000	81200000	58800000	10300000	2950000
5	492000000	11500000		8800000	2320000	3200000	26500000	5200000	18100000	48000000	169000	36000000	34800000	171000000	4000000	8280000
6	812000000	24800000						41200000				58800000	20100000	115000	26000000	53200000
7	732000000	20400000						119000000				176000000	10800000	6520000	12500000	1730000
8	1520000000	8400000						203000000				10000000	2630000	17600000	1240000
9	239000000	800000						41200				22000000	19600000	17600000	5320000
10	228000000	82800000										14400000	892000000	8400000	284000
11	316000000	2190000000											31600000	12000	10500000
12	508000000	161000000											2880000	64000000	1430000
13	1160000000	302000000											7720000	28000	26400000
14	732000000	2990000											13700000	5200000	103000
15	1030000000	588000000											61200000	8800000
16	588000000												1130000	2270000
17	160000000												49200000	652000
18	219000000												65200000	852000
19	1840000000												22900000	247000
20	1600000000												22700000	15300000
21	612000000												38800000	5600000
22	532000000												167000000	10800
23	908000000
24	868000000
25	588000000
26	1010000000
27	2280000000
28	42800000
29	388000000

## Sheet: Fig. 1C_bottom graph
SL NO.	CRWT	CRP4	CRP6	CRP7	CRP8	CRP10	CRP11	CRP12	CRP13	CRP13ΔnleG8	CRP14	CRP15	CRP15ΔespM2	CRP16	CRP16ΔespF	CRP16ΔnleB	CRP17	CRP17ΔespH	CRP17ΔespL	CRP18	CRP18ΔnleE	CRP19	CRP20	CRP20ΔespG
1	908000000	652000000	552000000	708000000	668000000	572000000	89200000	311000000	37200000	7720000	21900000	6120000	10500000	1400000	2290000	4800000	5600000	14800000	25200	101000000	5720000	58800000	58800000	6800
2	1230000000	708000000	680000000	628000000	256000000	165000000	241000000	127000000	6800000	572000	101000000	7720000	8280000	15300000	1890000	17200	36000000	5200	11600000	948000000	168000	14600000	81200000	320000
3	1960000000	136000000	440000000	147000000	532000000	225000000	100000000	103000000	164000000	10100000	14800000	38800000	6800	45200000	5600000	66800	37200000	2370000	7720000	14100000	10500000	42400000	16800000	192000
4	1330000000	50800000	169000000	612000000	143000000	412000000	164000000	97200000	144000	15100000	159000000	3480000	7200000	45200000	11100000	1330000	24300000	2640000	7320000	44000000	80000	90800000	2610000	264000
5	120000000	129000000	1450000000	1070000000	145000000	184000000	132000000	85200000	151000000	324000	508000000	93200000		105000000	2810000	612000	115000000	6400000	10100000	428000000		572000000	58400000	732000
6	360000000		1210000000	124000000	15600000	6120000				480000		5280000						320000					201000000
7	720000000		652000000	440000000	600000000	1560000				17300		66700000						12700000					508000000
8	296000000		892000000	7320000	560000000	147000000				119000		48000000						5720000					244000000
9	440000000		1750000000	748000000	78800000	123000000				1070000		152000000						145000000					2960000
10	468000000			948000000	560000000	388000000				1890000		176000000						34800000					56000000
11	105000000				20400000	440000000																	132000000
12	256000000				972000000	708000000																	74800000
13	1080000000				48000000	372000000																	8680000
14	520000000				1150000000	14900000																	42800000
15	600000000				144000000	152000000																	21700000
16	748000000																						80000000
17	988000000																						64000000
18	440000000																						14300000
19	94800000																						18700000
20	191000000																						9480000
21	101000000
22	256000000
23	256000000
24	188000000
25	191000000
26	324000000
27	1290000000
28	1750000000
29	548000000
30	588000000

## Sheet: Fig. 1F
Days post infection	CRWT													CRP20										CRi17
2	1350000	11700000	5720000	139000	1640000	8520000	21300	8280000	2050000	15100000	16700	6400000	1000000	3320000	428000	2270000	21700	308000	3200000	9880000	88000	2280000	1120000	4520000	14800000	2070000	4800000	22800000	428000	28000	520000
3	45200000	173000000	107000000	11900000	10300000	45200000	1950000	548000000	10700000	164000000	4400000	41200000	70800000	1370000	840000	7880000	2070000	15200000	6680000	14500000	2210000	1640000	3190000	8280000	10400000	7080000	12700000	30000000	8520000	1510000	11500000
4						452000000	93200000	1280000000	40000000	668000000									15500000	66800000	56000000	11500000	11200000	9320000	23100000	14100000	14100000	25100000
6	5480000000	1070000000	720000000	612000000	440000000	732000000	1450000000	1280000000	520000000	201000000	3120000000	932000000	668000000	73200000	22900000	27300000	27600000	48000000	18500000	44000000	42800000	33200000	9720000	18300000	16000000	24100000	61200000	109000000	30000000	141000000	223000000
8	2880000000	460000000	440000000	1360000000	612000000	324000000	1290000000	1750000000	548000000	588000000	2760000000	812000000	372000000	132000000	74800000	8680000	42800000	21700000	80000000	64000000	14300000	18700000	9480000	61200000	1130000	49200000	65200000	22900000	22700000	38800000	167000000
10	2590000000	640000000	144000000	760000000	40000000	388000000	708000000	94800000	748000000	143000000	748000000	440000000	1080000000	428000000	19700000	133000	65200000	120000	42800000	1910000	137000000	11500000	12400000	237000000		32800000	15200000	6800000	4400000	11900000	332000000
13	548000000	159000	868000	668000000	628000	10800000	128000000	157000	452000	191000	336000000	98800000	58800000	9480000	1070000	12100		92000	4520000	400	8000000	42800		160000000	452000	38800000	45200000	6400	548000	167000	67200000
15	137000000	3200	52000	29600	121000	4800	286000	4800	3720	400				2520	1880	400	18400000		157000	400	93200	400	2680	17700000	400	4920	3120000	1080
17	52000000	400	680	920	388000	800	6400	520	680	400	3880000	123000	4920	680	400	400	548000	772000	9600	400	400	400	1720	3200	400	400	64000	1920	12000	480000	400
20	400	400	400	400	27500	4000	3720	400	1720	400	400	400	400	400	400	400	400	400	400	400	400	400	920	400	400	400	400	800	2920	400	400
22	400	400	400	400	400	400	4400	400	400	400	400	400	400	400	400	400	400	400	400	400	400	400	400		400	400	400		400	400	400
25	400	400	400	400	400	400	400	400	400	400	400	400	400	400	400	400	400	400	400	400	400	400	400	400	400	400	400	400	400	400	400
30	400	400	400	400	400	400	400	400	400	400	400	400	400	400	400	400	400	400	400	400	400	400	400	400	400	400	400	400	400	400	400

## Sheet: Fig. 1G
SL NO.	UI	CRWT	CRP20	CRi17
1	452000000	400	400	6120
2	412000000	400	400	400
3	1530000000	400	400	400
4	4520000000	400	400	400
5	283000000	400	400	14000
6	1290000000	400	400	400
7	1930000000	400	400	400
8	732000000	400	400	400
9	612000000	400	400
10	5080000000	400	400
11	612000000	400
12	1030000000	400
13	3720000000	400
14	1320000000	400
15	1120000000

## Sheet: Fig. 2C
Days post infection	CRWT															CRM12
2	1350000	11700000	5720000	139000	1640000	8520000	21300	8280000	2050000	15100000						98800	9480000	2450000	107000	1	10000000	3080	56000000	1810000
3	45200000	173000000	107000000	11900000	10300000	45200000	1950000	548000000	10700000	164000000	1850000	36400000	53200000	2290000	23500000	4680000	15900000	3720000	10000000	680	1590000	412000	119000000	18800000	44000000	52800000	11300000	412000	74800000
4						452000000	93200000	1280000000	40000000	668000000										1680000	7600000	1210000	780000000	56000000
6	5480000000	1070000000	720000000	612000000	440000000	732000000	1450000000	1280000000	520000000	201000000	1590000000	1890000000	560000000	640000000	1150000000	508000000	340000000	1030000000	640000000	4400000	80000000	195000000	732000000	68000000	53200000	732000000	360000000	20900000	452000000
8	2880000000	460000000	440000000	1360000000	612000000	324000000	1290000000	1750000000	548000000	588000000	908000000	1160000000	2370000000	428000000	1670000000	278000000	908000000	1600000000	480000000	127000000	213000000	1270000000	3680000000	255000000	108000000	572000000	3240000000	111000000	324000000
10	2590000000	640000000	144000000	760000000	40000000	388000000	708000000	94800000	748000000	143000000	46000000	1660000000	1920000000	48000000	189000000	588000000	588000000	1950000000	812000000	300000000	169000000	1680000000	2480000000	412000000	125000000	1610000000	932000000	236000000	215000000
13	548000000	159000	868000	668000000	628000	10800000	128000000	157000	452000	191000	106000	380000000	114000	34000	400	492000000	81200000	94800000	948000000	840000000	175000000	960000000	58800000	204000000	740000000	218000000	372000000	74800000	92000000
15	137000000	3200	52000	29600	121000	4800	286000	4800	3720	400						380000000	800000	8800000	107000000	640000000	16300000	143000000	280000	1310000
17	52000000	400	680	920	388000	800	6400	520	680	400	400	400	2280	400	400	12800000	520	11900	880000	252000000	56000	107000000	205000	19600	7480000	78800	2400000	400	9200
20	400	400	400	400	27500	4000	3720	400	1720	400						400	400	18100	400	400	5320	25100	1480	400
22	400	400	400	400	400	400	4400	400	400	400	400	400	400	400	400	400	400	1080	400	400	400	400	400	400	400	400	1080	400	400
25	400	400	400	400	400	400	400	400	400	400	400	400	400	400	400	400	400	400	400	400	400	400	400	400	400	400	400	400	400
30	400	400	400	400	400	400	400	400	400	400	400	400	400	400	400	400	400	400	400	400	400	400	520	400	400	400	400	400	400

## Sheet: Fig. 2D
SL NO.	UI	CRWT	CRM12
1	452000000	400	400
2	412000000	400	400
3	1530000000	400	400
4	4520000000	400	400
5	283000000	400	400
6	1290000000	400	400
7	1930000000	400	400
8	732000000	400	2120
9	612000000	400	400
10	5080000000	400

## Sheet: Fig. 3A
Days post infection	CRWT															CRM12																		UI
0	100	100	100	100	100	100	100	100	100	100	100	100	100	100	100	100	100	100	100	100	100	100	100	100	100	100	100	100	100	100	100	100	100	100	100	100	100	100	100	100	100	100	100	100	100
2	100.3	98.2	102.5	105.6	96.6											101.6	96.9	102.6													98.7
3	102.67	97.25	100.96	103.27	98.77	99.27	103.16	96.34	96.82	102.03						102.22	99.09	102.89	97.25	99.75	94.13										101.55	100.42
4	105.23	99.37	100.19	102.58	100.54						97.36	98.48	97.56	93.66	99.92	101.63	99.6	104.18				104.14	100	99.57	100.4	92.78	103.44	100.08	102.63	96.94	101.5		102.2
6	103.65	94.56	101.01	100.69	95.53	99.31	97.84	97.88	93.6	95.61	92.55	88.7	87.38	87.99	96.78	105.22	99.09	102.54	95.47	96.87	94.56	102.37	97.94	95.69	99.1	93.26	102.78	98.3	100.85	99.92	100.57	99.17	100.27	111.06	108.65	103.74	105.83	107.27	105.77	103.88	102.1	106.34	103.1	97.45	103.26
7	100.89	88.64	97.74	98.81	94.49	93.08	93.47	91.22	87.79	89.14	86.92	85	85	85	91.8	105.67	96.46	101.99	91.81	90.97	92	98.88	92.71	94.4	97.98	90.46	102.21	95.39	99.03	96.15	97.52	97.36	99.36
8	98.62		96.06	93.81	94.49	88.87	87.59	86.31	85	85	85				86.97	102.76	96.26	102.79	88.89	88.87	92.61	97.72	87.98	88.52	96.5	89.95	99.1	94.76	97.54	98.39	94.02	96.76	96.06	108.59	109.29	101.8	104.59	110.2	105.73	104.99	102.77	105.78	104.22	96.5	103.61
9	91.61		88.08	85.53	88.59		85									98.97	88.84	102.84	85	85.08	88.17	91.21	85	85	90.58	85	96.64	88.94	91.56	94.41	90.77	94.91	93.22
10	86.23															97	87.32	102.44			85.69	85.16			86.1		93.78	85	86.05	92.75	89.27	93.98	92.08
11																90.74	85	99.65							85		89.6		85	90.48	85.4	93.06	92.69
12																85		96.32									85			86.96	88.6	96.3	90.87
13																		92.79												85	94.12	97.31	90.79
14																		85													92.83	102.45	89.62	109.6	105.67	103.31	113.98	114.85

## Sheet: Fig. 3B
Days post infection	CRWT (n=15)	CRM12 (n=18)
1	0	0
2	0	0
3	0	0
4	0	0
5	0	0
6	0	0
7	1	0
8	1	0
9	1	1
10	1	1
11		1
12		1
13		1
14		1
15		0
16

## Sheet: Fig. 3C
Days post infection	CRWT																				CRM12
3	41200000	772000000	772000000	692000000	480000000	2650000000	3510000000	2970000000	532000000	932000000											181000000	31200000	444000000	171000	668000000	1210000000	164000000	452000000
4											3000000000	840000000	1740000000	9200000000	10400000000														198000000	4400000000	260000000	1560000000	1920000000	2320000000	256000000	2380000000	200000000	54000000
6	8800000000	1080000000	7080000000	3080000000	4280000000	2220000000	1500000000		1300000000	4200000000	2020000000	1800000000	1220000000	1300000000	1280000000	4000000000	7000000000	426000000	2660000000	3500000000	708000000	3130000000	532000000	201000000	1000000000	246000000	1480000000	940000000	1140000000	640000000	1820000000	1020000000	820000000	1040000000	880000000	1200000000	2680000000	720000000	340000000	2260000000	660000000	1280000000	2620000000	1200000000
8	940000000		1420000000	1980000000	952000000	760000000	880000000	2960000000	1200000000		1380000000							1260000000			480000000	412000000	772000000	2840000000	94000000	540000000	780000000	600000000	460000000		198000000		600000000	136000000			420000000	2300000000	1300000000	700000000	940000000	1880000000	1080000000	900000000

## Sheet: Fig. 3D
SL NO.	UI	CRWT	CRM12
1	51.37	77.34	84.47
2	50.7	81.98	74.11
3	52.21	78.81	79.24
4	50.41	76.39	68.31
5	48.22	88.03	84.25
6	50.24	82.12	78.8
7	49.65	89.68	77.88
8	47.95	84.47	71.73
9	50.96	84.27	83.82
10	46.53	82.73	75.32
11	50.99	79.37	76.35
12	49.63	91.54	79.34
13	52.76	86.4	77.92
14	48.51		73.66
15	48.75		78.35
16	51.14		65.3
17	47.67		81.01
18	54.05		78.69
19	51.97		77.98
20	60.33		80.3
21	52.61		77.62
22	51.39		77.34
23	52.7		78.06
24			80.11

[truncated: 52 more sheets: Fig. 3F, Fig. 3G, Fig. 3I, Fig. 4A, Fig. 4B, Fig. 4C, Fig. 4D, Fig. 4G, Fig. 4H, Fig. 4I, Fig. 5A, Fig. 5B, Fig. 5C, FIg. 5D, Fig. 5E, Fig. 5F, Fig. 5H, Fig. 5I, Fig. 5J, Fig. 5K …]
