# Supplementary material for: The accessory type III secretion system effectors collectively shape intestinal inflammatory infection outcomes
Source: Gut Microbes. 2025 Jul 2;17(1):2526134. doi: 10.1080/19490976.2025.2526134 (PMC12233879; doi:10.1080/19490976.2025.2526134)
Supplement: Table S2.xlsx [file KGMI_A_2526134_SM8049.xlsx]

## Sheet: Sheet1
Figure no.	Panel	Strains & Mice no.
1	C	Strains	CRWT	CRi9	CRi13	CRi13ΔespN	CRi14	CRi14ΔespS	CRi14ΔespM3	CRi15	CRi15ΔespG	CRi15ΔespH	CRi15ΔnleG8	CRi16	CRi17	CRi17ΔnleL	CRi17ΔespM2	CRi17ΔespF
		Mice no.	29	15	4	5	5	5	5	9	5	5	5	10	22	22	14	7
		Strains	CRWT	CRP4	CRP6	CRP7	CRP8	CRP10	CRP11	CRP12	CRP13	CRP13ΔnleG8	CRP14	CRP15	CRP15ΔespM2	CRP16	CRP16ΔespF	CRP16ΔnleB	CRP17	CRP17ΔespH	CRP17ΔespL	CRP18	CRP18ΔnleE	CRP19	CRP20	CRP20ΔespG
		Mice no.	30	5	9	10	15	15	5	5	5	10	5	10	4	5	5	5	5	10	5	5	4	5	20	5
	F	Strains	CRWT	CRP20	CRi17
		Mice no.	13	10	8
	G	Strains	UI	CRWT	CRP20	CRi17
		Mice no.	15	14	10	8
		Strains	UI	CRWT	CRM12
2	C	Mice no.	NA	15	14
	D		10	10	9
3	A	Mice no.	12	15	18
	B		NA	15	18
	C		NA	20	24
	D		23	13	24
	E		7	8	11
	F		7	8	11
	G		7	14	12
	H		7	15	14
	I		7	15	14
4	A	Mice no.	NA	16	16
	B		13	17	15
	C		20	20	19
	D		20	19	19
	E		20	20	19
	F		20	20	19
	G		20	20	19
	H		27	30	28
	I		24	29	29
5	A	Mice no.	12	15	15
	B		10	15	16
	C		12	15	17
	D		10	15	16
	E		10	15	17
	F		15	14	14
	G		20	20	19
	H		12	10	10
	I		15	14	14
	J		15	14	14
	K		12	14	10
	L		15	14	16
6	F	Mice no.	11	15	11
	G		20	20	19
	H		NA	9	10
	I		NA	9	10
7	A	Mice no.	6	9	12
	B		NA	9	12
	C		NA	9	9
	D		14	9	9
	E		6	9	8
	F		6	9	8
	G		6	9	8
	H		6	9	8
	I		6	9	8
S1	A	Strains	CRWT	CRΔnleG1/G7/G8
		Mice no.	15	15
	B	Strains	CRWT	CRi9	CRi13	CRi14	CRi15	CRi16	CRi17
		Mice no. for CFU	101	15	4	5	9	10	22
		Mice no. for LCN2	53	19	4	5	5	10	20
		Mice no. for CCH	39	5	4	4	10	10	14
	C	Strains	CRWT	CRP4	CRP6	CRP7	CRP8	CRP10	CRP11	CRP12	CRP13	CRP14	CRP15	CRP16	CRP17	CRP18	CRP19	CRP20
		Mice no. for CFU	116	5	9	10	15	15	5	5	5	5	10	5	5	5	5	20
		Mice no. for LCN2	89	4	9	10	15	15	5	5	5	5	10	5	5	4	5	20
		Mice no. for CCH	73	5	9	10	15	15	5	5	5	5	10	5	5	5	5	10
		Strains	UI	CRWT	CRM12
S2	A	Mice No.	15	15	14
	B		14	15	15
	C		20	19	19
S3	A	Mice No.	12	15	16
	B		12	15	15
	C		12	14	13
	D		11	15	15
	E		12	14	15
	F		11	15	15
	G		11	12	14
S4	A	Mice no.	15	14	14
	C		15	14	14
	E		15	14	14
	F		15	14	14
S8	A	Mice No.	15	15	15
S9	A	Mice no.	NA	6	7
	B		NA	6	7
	C		6	9	8
	D		6	9	8
